# Supplementary material for: Deoxynivalenol and T-2 Toxin as Major Concerns in Durum Wheat from Italy
Source: Toxins (Basel). 2022 Sep 8;14(9):627. doi: 10.3390/toxins14090627 (PMC9503377; doi:10.3390/toxins14090627)
Supplement: Supplementary file 1 [file toxins-14-00627-s001.zip]

Archive with 1 entries (1 files):
- toxins-1849855-supplementary.pdf
